# Supplementary material for: MXene/Bacterial Cellulose Hybrid Materials for Sustainable Soft Electronics
Source: Materials (Basel). 2024 Nov 12;17(22):5513. doi: 10.3390/ma17225513 (PMC11595519; doi:10.3390/ma17225513)
Supplement: Supplementary file 1 [file materials-17-05513-s001.zip]

Archive with 1 entries (1 files):
- materials-3291542-supplementary.pdf
